# Supplementary material for: Technology Acceptance and Usability of a Therapy System with a Humanoid Robot Serving as Therapeutic Assistant for Post-Stroke Arm and Neurovisual Rehabilitation—An Evaluation Based on Stroke Survivors’ Experience
Source: Biomimetics (Basel). 2025 May 4;10(5):289. doi: 10.3390/biomimetics10050289 (PMC12108900; doi:10.3390/biomimetics10050289)
Supplement: Supplementary file 1 [file biomimetics-10-00289-s001.zip]

Archive with 1 entries (1 files):
- biomimetics-3546293-supplementary.pdf
